# Supplementary material for: CLEC12A Binds to Legionella pneumophila but Has No Impact on the Host’s Antibacterial Response
Source: Int J Mol Sci. 2023 Feb 15;24(4):3891. doi: 10.3390/ijms24043891 (PMC9967056; doi:10.3390/ijms24043891)
Supplement: Supplementary file 1 [file ijms-24-03891-s001.zip]

Archive with 1 entries (1 files):
- ijms-2208110-supplementary.pdf
